# Supplementary material for: Transcriptional profiling of a fungal granuloma reveals a low metabolic activity of Paracoccidioides brasiliensis yeasts and an actively regulated host immune response
Source: Front Cell Infect Microbiol. 2023 Oct 5;13:1268959. doi: 10.3389/fcimb.2023.1268959 (PMC10585178; doi:10.3389/fcimb.2023.1268959)
Supplement: Supplementary file 6 [file Table_5.xlsx]

## Sheet: Sheet1
Supplementary Table 5. Enrichment analysis of the upregulated mice genes.
Term	Overlap	Adjusted.P.value	Combined.Score	Genes
inflammatory response (GO:0006954)	35/230	1.93696e-23	891.293	IL1RN;ORM1;CXCL9;FPR3;CXCL1;FPR2;MEFV;CXCL13;AIF1;TNF;CXCL2;CXCL5;CCL8;CCL7;CCL4;C3AR1;CCL3;OLR1;CCL2;CD14;CCR5;CCR1;NOS2;CCL20;SLC11A1;CYBB;IL1A;CXCL10;IFNG;IL1B;PTX3;FCGR2B;S100A9;S100A8;TLR2
neutrophil migration (GO:1990266)	19/77	3.3934e-16	1087.69	CXCL9;FCER1G;CCL20;CXCL1;CXCL13;CXCL2;CXCL5;LGALS3;CXCL10;CCL8;CXCR1;CCL7;CCL4;CCL3;SAA1;CCL2;S100A9;S100A8;CD177
neutrophil degranulation (GO:0043312)	38/481	5.94389e-16	293.58	CSTB;ORM1;CLEC12A;PTAFR;CXCL1;FPR2;GPR84;ORM2;CTSS;LGALS3;HK3;GLIPR1;CXCR1;CLEC5A;C3AR1;OLR1;CD14;CAMP;LAIR1;CD177;FCER1G;ARG1;SLC11A1;CYBB;MMP8;BST1;TYROBP;CLEC4D;SLPI;FABP5;TARM1;LCN2;PTX3;CD68;S100A9;GLA;S100A8;TLR2
neutrophil chemotaxis (GO:0030593)	18/70	5.94389e-16	1108.4	CXCL9;FCER1G;CCL20;CXCL1;CXCL13;CXCL2;CXCL5;LGALS3;CXCL10;CCL8;CXCR1;CCL7;CCL4;CCL3;SAA1;CCL2;S100A9;S100A8
neutrophil activation involved in immune response (GO:0002283)	38/485	5.94389e-16	288.907	CSTB;ORM1;CLEC12A;PTAFR;CXCL1;FPR2;GPR84;ORM2;CTSS;LGALS3;HK3;GLIPR1;CXCR1;CLEC5A;C3AR1;OLR1;CD14;CAMP;LAIR1;CD177;FCER1G;ARG1;SLC11A1;CYBB;MMP8;BST1;TYROBP;CLEC4D;SLPI;FABP5;TARM1;LCN2;PTX3;CD68;S100A9;GLA;S100A8;TLR2
neutrophil mediated immunity (GO:0002446)	38/488	6.10423e-16	285.47	CSTB;ORM1;CLEC12A;PTAFR;CXCL1;FPR2;GPR84;ORM2;CTSS;LGALS3;HK3;GLIPR1;CXCR1;CLEC5A;C3AR1;OLR1;CD14;CAMP;LAIR1;CD177;FCER1G;ARG1;SLC11A1;CYBB;MMP8;BST1;TYROBP;CLEC4D;SLPI;FABP5;TARM1;LCN2;PTX3;CD68;S100A9;GLA;S100A8;TLR2
granulocyte chemotaxis (GO:0071621)	18/73	8.62664e-16	1026.65	CXCL9;FCER1G;CCL20;CXCL1;CXCL13;CXCL2;CXCL5;LGALS3;CXCL10;CCL8;CXCR1;CCL7;CCL4;CCL3;SAA1;CCL2;S100A9;S100A8
response to lipopolysaccharide (GO:0032496)	23/159	5.00796e-15	513.645	CD274;CXCL9;NOS2;GFI1;SLC11A1;ACOD1;CXCL1;PDCD1LG2;CXCL13;CXCL2;NUGGC;CXCL5;CXCL10;IL1A;SLPI;IL1B;TNIP3;CCL2;CD14;CCR5;CD68;S100A9;S100A8
cellular response to molecule of bacterial origin (GO:0071219)	20/115	1.39419e-14	614.183	CD274;CXCL9;GFI1;ACOD1;CXCL1;PDCD1LG2;CXCL13;CXCL2;NUGGC;CXCL5;CXCL10;IL1A;IL1B;TNIP3;CCL2;CD14;CCR5;CD68;FCGR2B;TLR2
cellular response to lipopolysaccharide (GO:0071222)	20/120	2.99121e-14	569.683	CD274;CXCL9;GFI1;ACOD1;CXCL1;PDCD1LG2;CXCL13;TNF;CXCL2;NUGGC;CXCL5;CXCL10;IL1A;IL1B;TNIP3;CCL3;CCL2;CD14;CCR5;CD68
chemokine-mediated signaling pathway (GO:0070098)	14/56	2.57668e-12	813.284	CCR1;CXCL9;CCL20;CXCL1;CXCL13;CXCL2;CXCL5;CXCL10;CCL8;CCL7;CCL4;CCL3;TFF2;CCL2
cellular response to chemokine (GO:1990869)	14/60	6.7269e-12	717.92	CCR1;CXCL9;CCL20;CXCL1;CXCL13;CXCL2;CXCL5;CXCL10;CCL8;CCL7;CCL4;CCL3;TFF2;CCL2
cytokine-mediated signaling pathway (GO:0019221)	35/621	1.11567e-10	135.214	IL1RN;CXCL9;PTAFR;CXCL1;CXCL13;TNF;CXCL2;CXCL5;CCL8;CCL7;CCL4;CCL3;HMOX1;TNFRSF8;TNFRSF17;CCL2;TIMP1;CCR5;CD300LF;CCR1;FCER1G;SERPINB2;NOS2;CCL20;IL1R2;TNFRSF9;MMP3;EREG;IL1A;CXCL10;IFNG;IL1B;SAA1;LCN2;TFF2
lymphocyte chemotaxis (GO:0048247)	11/44	1.39009e-09	638.65	CXCL10;CH25H;CCL8;CCL7;CCL20;CCL4;CCL3;SAA1;CCL2;CXCL13;CYP7B1
cellular response to cytokine stimulus (GO:0071345)	29/482	2.12717e-09	126.473	IL1RN;PTAFR;CXCL1;AIF1;TNF;CXCL2;CCL8;CCL7;CCL4;CCL3;HMOX1;CCL2;TIMP1;CCR5;CCR1;GBP5;NOS2;CCL20;IL1R2;MMP3;ACOD1;EREG;IL1A;DCSTAMP;CXCL10;IL1B;SAA1;LCN2;TLR2
response to interferon-gamma (GO:0034341)	13/80	5.35263e-09	351.474	GBP5;CCL20;SLC11A1;ACOD1;MEFV;AIF1;CCL8;CCL7;UBD;CCL4;CCL3;CCL2;TLR2
regulation of inflammatory response (GO:0050727)	19/206	5.35263e-09	187.101	ZBP1;MMP3;ACOD1;FPR2;AOAH;MEFV;MMP8;PLA2G7;TNF;BST1;CD200R1;IFNG;IL1B;SAA1;CCL3;SMPDL3B;S100A9;S100A8;TLR2
cellular component disassembly (GO:0022411)	12/66	6.61667e-09	395.344	ADAMTS4;MMP12;MMP13;CTSL;CTSK;MMP3;CAPG;TIMP1;MMP8;A2M;CTSS;MMP10
extracellular matrix disassembly (GO:0022617)	12/66	6.61667e-09	395.344	ADAMTS4;MMP12;MMP13;CTSL;CTSK;MMP3;CAPG;TIMP1;MMP8;A2M;CTSS;MMP10
positive regulation of phagocytosis (GO:0050766)	11/53	8.68684e-09	457.984	FCER1G;IFNG;CLEC7A;SLC11A1;IL1B;CCL2;TREM2;FPR2;CD300LF;FCGR2B;TNF
cellular response to lipid (GO:0071396)	19/219	1.24893e-08	166.998	CD274;CXCL9;GFI1;ACOD1;CXCL1;PDCD1LG2;CXCL13;CXCL2;NUGGC;CXCL5;IL1A;CXCL10;IL1B;TNIP3;SPP1;CCL2;CD14;CCR5;CD68
regulation of interleukin-6 production (GO:0032675)	14/110	2.13125e-08	246.191	ORM1;NOS2;TREM2;MMP8;TNF;AIF1;EREG;IL1A;CD200R1;TYROBP;IFNG;CLEC7A;IL1B;TLR2
positive regulation of response to external stimulus (GO:0032103)	15/139	4.94984e-08	196.471	ZBP1;GBP5;ACOD1;TREM2;FPR2;TNF;PLA2G7;AIF1;EREG;IFNG;IL1B;CCL3;S100A9;S100A8;TLR2
innate immune response (GO:0045087)	21/302	6.96788e-08	121.064	FCER1G;NOS2;SLC11A1;CYBB;TREM2;MEFV;TREM1;CXCL10;TYROBP;CLEC4D;SLPI;CLEC7A;UBD;CLEC5A;SAA1;LCN2;PTX3;CLEC4E;CFB;CAMP;TLR2
positive regulation of cytokine production (GO:0001819)	22/335	7.71976e-08	113.344	ZBP1;GBP5;CD274;ORM1;FCER1G;NOS2;SLC11A1;MMP8;ORM2;AIF1;TNF;EREG;IL1A;TYROBP;IFNG;CLEC7A;IL1B;SAA1;HMOX1;CD14;TIGIT;TLR2
negative regulation of cytokine production (GO:0001818)	16/182	2.42358e-07	144.122	CD274;ORM1;SLC11A1;ACOD1;TREM2;INHBA;PDCD1LG2;MEFV;MMP8;TNF;CD200R1;TYROBP;IFNG;GPNMB;TIGIT;FCGR2B
regulation of phagocytosis (GO:0050764)	10/58	3.16194e-07	301.372	FCER1G;IFNG;CLEC7A;SLC11A1;IL1B;TREM2;FPR2;FCGR2B;TNF;TLR2
positive regulation of interleukin-6 production (GO:0032755)	11/76	3.54433e-07	243.606	IL1A;TYROBP;IFNG;NOS2;CLEC7A;IL1B;MMP8;TNF;AIF1;EREG;TLR2
positive regulation of tumor necrosis factor production (GO:0032760)	11/77	3.94519e-07	238.103	IL1A;ORM1;TYROBP;IFNG;CLEC7A;CCL3;TNFRSF8;CD14;MMP8;ORM2;TLR2
positive regulation of defense response (GO:0031349)	12/98	4.71618e-07	197.654	ZBP1;GBP5;IFNG;IL1B;CCL3;FPR2;TNF;S100A9;PLA2G7;S100A8;EREG;TLR2
microglial cell activation (GO:0001774)	7/22	5.94635e-07	641.565	C1QA;TYROBP;IFNG;TREM2;FPR2;TNF;AIF1
positive regulation of tumor necrosis factor superfamily cytokine production (GO:1903557)	11/81	6.18572e-07	217.912	IL1A;ORM1;TYROBP;IFNG;CLEC7A;CCL3;TNFRSF8;CD14;MMP8;ORM2;TLR2
cellular response to oxygen-containing compound (GO:1901701)	20/323	9.22542e-07	91.4954	CD274;CXCL9;GFI1;MMP3;ACOD1;CXCL1;PDCD1LG2;CXCL13;CXCL2;NUGGC;CXCL5;IL1A;CXCL10;IL1B;TNIP3;CCL2;CD14;CCR5;CD68;TLR2
regulation of monocyte chemotaxis (GO:0090025)	7/26	1.93311e-06	470.397	CCR1;GREM1;CXCL10;SLAMF8;FPR2;AIF1;PLA2G7
eosinophil chemotaxis (GO:0048245)	6/16	1.93311e-06	762.413	LGALS3;CCL8;CCL7;CCL4;CCL3;CCL2
eosinophil migration (GO:0072677)	6/16	1.93311e-06	762.413	LGALS3;CCL8;CCL7;CCL4;CCL3;CCL2
response to molecule of bacterial origin (GO:0002237)	10/73	2.29995e-06	201.834	SLPI;NOS2;SLC11A1;IL1B;ACOD1;CD14;FCGR2B;CXCL2;S100A9;S100A8
cellular response to interferon-gamma (GO:0071346)	12/121	4.07541e-06	135.73	GBP5;CCL8;IFNG;CCL7;CCL20;PTAFR;CCL4;CCL3;ACOD1;CCL2;AIF1;TLR2
positive regulation of ERK1 and ERK2 cascade (GO:0070374)	14/172	4.10718e-06	109.592	CCR1;CCL20;FGG;GPR55;TREM2;FPR2;TNF;MARCO;CCL8;CCL7;GPNMB;CCL4;CCL3;CCL2
pattern recognition receptor signaling pathway (GO:0002221)	9/61	5.20318e-06	207.685	CTSL;CTSK;FGG;CD14;CLEC4E;S100A9;CTSS;S100A8;TLR2
defense response to bacterium (GO:0042742)	14/176	5.20318e-06	104.972	FCER1G;NOS2;SLC11A1;TREM2;REG3G;FPR2;CXCL13;SLPI;SLAMF8;LCN2;S100A9;S100A8;CAMP;TLR2
regulation of neuroinflammatory response (GO:0150077)	6/19	5.42598e-06	545.493	CD200R1;IL1B;MMP3;TREM2;MMP8;TNF
positive regulation of interleukin-1 production (GO:0032732)	9/62	5.59622e-06	201.899	GBP5;ORM1;TYROBP;IFNG;CLEC7A;CCL3;SAA1;TNF;ORM2
positive regulation of mononuclear cell migration (GO:0071677)	7/31	5.71215e-06	343.281	CCR1;LGALS3;CXCL10;FPR2;TNF;AIF1;PLA2G7
extracellular matrix organization (GO:0030198)	18/300	5.71215e-06	77.3616	COL24A1;MMP3;FGG;CAPG;MMP8;CTSS;MMP10;ADAMTS16;MMP12;ADAMTS4;GREM1;MMP13;CTSL;CTSK;P4HA3;SPP1;TIMP1;A2M
antimicrobial humoral immune response mediated by antimicrobial peptide (GO:0061844)	9/64	6.93664e-06	191.056	CXCL10;CXCL9;CXCL1;REG3G;CXCL13;CXCL2;S100A9;CXCL5;CAMP
positive regulation of neuroinflammatory response (GO:0150078)	5/12	1.14553e-05	795.581	IL1B;CCL3;TREM2;MMP8;TNF
positive regulation of inflammatory response (GO:0050729)	10/89	1.20052e-05	142.526	ZBP1;IFNG;IL1B;CCL3;MMP8;TNF;S100A9;PLA2G7;S100A8;TLR2
toll-like receptor signaling pathway (GO:0002224)	10/91	1.45159e-05	137.028	CTSL;CTSK;TNIP3;FGG;REG3G;CD14;S100A9;CTSS;S100A8;TLR2
macrophage activation (GO:0042116)	7/36	1.53542e-05	264.178	C1QA;IFNG;SLC11A1;TREM2;FPR2;TNF;AIF1
negative regulation of lymphocyte proliferation (GO:0050672)	7/39	2.63642e-05	229.929	CD274;TYROBP;GPNMB;ARG1;CTLA4;PDCD1LG2;FCGR2B
positive regulation of interleukin-1 beta production (GO:0032731)	8/56	2.63642e-05	175.669	GBP5;ORM1;TYROBP;IFNG;CLEC7A;CCL3;TNF;ORM2
regulation of ERK1 and ERK2 cascade (GO:0070372)	15/238	2.90571e-05	71.5977	CCR1;CCL20;GPR55;FGG;TREM2;FPR2;TNF;MARCO;CCL8;GPNMB;CCL7;IL1B;CCL4;CCL3;CCL2
regulation of nitric oxide biosynthetic process (GO:0045428)	7/40	2.95592e-05	220.077	IFNG;CLEC7A;IL1B;MMP8;TNF;GLA;ASS1
lymphocyte migration (GO:0072676)	7/40	2.95592e-05	220.077	CCL8;CCL7;CCL20;CCL4;CCL3;SAA1;CCL2
regulation of tumor necrosis factor production (GO:0032680)	11/124	2.95592e-05	102.059	IL1A;ORM1;TYROBP;IFNG;CLEC7A;CCL3;TNFRSF8;CD14;MMP8;ORM2;TLR2
regulation of immune response (GO:0050776)	13/179	3.00384e-05	82.3194	TREM2;PILRA;CXCL13;TREM1;FCRLB;CD200R1;TYROBP;SLAMF7;CD300LD;PDCD1;CD300LF;FCGR2B;LAIR1
regulation of calcidiol 1-monooxygenase activity (GO:0060558)	4/7	3.17296e-05	1356.58	IFNG;IL1B;GFI1;TNF
regulation of natural killer cell chemotaxis (GO:2000501)	4/7	3.17296e-05	1356.58	CCL7;CCL4;CCL3;CCL2
positive regulation of nitric oxide biosynthetic process (GO:0045429)	6/27	3.78442e-05	288.512	IFNG;CLEC7A;IL1B;MMP8;TNF;ASS1
monocyte chemotaxis (GO:0002548)	7/42	3.79574e-05	202.29	LGALS3;CCL8;CCL7;CCL20;CCL4;CCL3;CCL2
positive regulation of nitric oxide metabolic process (GO:1904407)	6/28	4.60865e-05	270.705	IFNG;CLEC7A;IL1B;MMP8;TNF;ASS1
regulation of interleukin-1 beta production (GO:0032651)	9/83	4.83486e-05	121.2	GBP5;ORM1;TYROBP;IFNG;CLEC7A;CCL3;MEFV;TNF;ORM2
negative regulation of T cell activation (GO:0050868)	7/45	5.87884e-05	179.595	CD274;LGALS3;GPNMB;ARG1;PDCD1LG2;TIGIT;FCGR2B
negative regulation of interleukin-10 production (GO:0032693)	5/17	6.12311e-05	401.951	CD274;TYROBP;PDCD1LG2;MMP8;FCGR2B
regulation of interleukin-10 production (GO:0032653)	7/48	8.93559e-05	160.684	CD274;TYROBP;CLEC7A;PDCD1LG2;TIGIT;MMP8;FCGR2B
synapse pruning (GO:0098883)	4/9	9.72342e-05	739.14	C1QB;C1QA;TREM2;C1QC
positive regulation of transport (GO:0051050)	9/91	9.72342e-05	102.927	FCER1G;IFNG;CLEC7A;SLC11A1;IL1B;TREM2;FPR2;FCGR2B;TNF
positive regulation of monocyte chemotaxis (GO:0090026)	5/19	0.000106018	328.321	CCR1;CXCL10;FPR2;AIF1;PLA2G7
positive regulation of MAPK cascade (GO:0043410)	15/274	0.000124066	53.8333	CCR1;CCL20;GPR55;FGG;TREM2;FPR2;MMP8;TNF;MARCO;CCL8;GPNMB;CCL7;CCL4;CCL3;CCL2
positive regulation of cytosolic calcium ion concentration (GO:0007204)	11/147	0.000124066	74.4701	CCR1;CD52;CXCR1;GPR55;C3AR1;SAA1;FPR3;FPR2;CXCL13;CCR5;KNG1
lipopolysaccharide-mediated signaling pathway (GO:0031663)	5/20	0.000133978	299.558	IL1B;CCL3;CCL2;CD14;TNF
regulation of cytokine production (GO:0001817)	11/150	0.000146572	71.6875	ZBP1;IL1A;IFNG;GPNMB;NOS2;SLC11A1;SAA1;TREM2;FCGR2B;TNF;EREG
positive regulation of chemokine production (GO:0032722)	7/53	0.00015752	135.422	IFNG;CLEC7A;IL1B;HMOX1;TNF;AIF1;TLR2
regulation of humoral immune response (GO:0002920)	7/54	0.000176527	131.115	C1QB;C1QA;C3AR1;CXCL13;FCGR2B;CFB;C1QC
cellular response to interleukin-1 (GO:0071347)	11/155	0.000192676	67.3682	IL1A;IL1RN;CCL8;CCL7;CCL20;IL1R2;IL1B;CCL4;CCL3;ACOD1;CCL2
cellular response to tumor necrosis factor (GO:0071356)	12/194	0.000301746	55.9539	DCSTAMP;CCL8;CCL7;CCL20;TNFRSF9;CCL4;CCL3;ACOD1;TNFRSF8;TNFRSF17;CCL2;TNF
macrophage chemotaxis (GO:0048246)	4/12	0.000320278	412.355	LGALS3;CCL3;SAA1;CCL2
defense response to fungus (GO:0050832)	5/24	0.000320278	217.57	CLEC4D;CLEC7A;CLEC4E;S100A9;S100A8
response to tumor necrosis factor (GO:0034612)	9/110	0.000391854	73.054	DCSTAMP;CCL8;CCL7;CCL20;UBD;CCL4;CCL3;ACOD1;CCL2
regulation of chemokine production (GO:0032642)	6/42	0.000419236	134.539	IFNG;HMOX1;TREM2;TNF;AIF1;TLR2
positive regulation of calcium-mediated signaling (GO:0050850)	4/13	0.000435213	354.754	CLEC7A;CCL4;CCL3;TREM2
response to interleukin-1 (GO:0070555)	8/86	0.000435213	82.7716	CCL8;CCL7;CCL20;IL1B;CCL4;CCL3;ACOD1;CCL2
regulation of cytokine production involved in inflammatory response (GO:1900015)	6/43	0.000464542	129.214	GBP5;NOS2;CLEC7A;TREM2;MEFV;TNF
chronic inflammatory response (GO:0002544)	3/5	0.000466007	1179.67	CXCL13;TNF;S100A9
peptidyl-cysteine S-nitrosylation (GO:0018119)	3/5	0.000466007	1179.67	NOS2;S100A9;S100A8
positive regulation of natural killer cell chemotaxis (GO:2000503)	3/5	0.000466007	1179.67	CCL7;CCL4;CCL3
response to amyloid-beta (GO:1904645)	6/44	0.000507675	124.214	MMP12;MMP13;MMP3;TREM2;FPR2;FCGR2B
positive regulation of superoxide anion generation (GO:0032930)	4/14	0.000558293	309.6	TYROBP;CLEC7A;FPR2;CD177
regulation of calcium-mediated signaling (GO:0050848)	5/28	0.000615933	166.858	BST1;CLEC7A;CCL4;CCL3;TREM2
negative regulation of inflammatory response (GO:0050728)	12/212	0.000615933	46.8715	GPR176;CD200R1;GPR15;SLAMF8;SAA1;ACOD1;TREM2;FPR2;AOAH;GPR84;MEFV;SMPDL3B
regulation of cytosolic calcium ion concentration (GO:0051480)	10/148	0.000624906	56.2124	CCR1;CD52;CXCR1;C3AR1;SAA1;FPR3;FPR2;CXCL13;CCR5;KNG1
positive regulation of neuron death (GO:1901216)	6/47	0.000698319	110.9	C1QA;TYROBP;IFNG;CCL3;FCGR2B;TNF
regulation of superoxide anion generation (GO:0032928)	4/15	0.000698319	273.367	TYROBP;CLEC7A;FPR2;CD177
macrophage migration (GO:1905517)	4/15	0.000698319	273.367	LGALS3;CCL3;SAA1;CCL2
positive regulation of osteoclast differentiation (GO:0045672)	4/15	0.000698319	273.367	CCR1;TYROBP;IFNG;TNF
B cell chemotaxis (GO:0035754)	3/6	0.000794801	735.934	CH25H;CXCL13;CYP7B1
cell junction disassembly (GO:0150146)	3/6	0.000794801	735.934	C1QB;C1QA;C1QC
regulation of vitamin D biosynthetic process (GO:0060556)	3/6	0.000794801	735.934	IFNG;GFI1;TNF
positive regulation of killing of cells of other organism (GO:0051712)	3/6	0.000794801	735.934	IFNG;NOS2;CLEC7A
positive regulation of microglial cell activation (GO:1903980)	3/6	0.000794801	735.934	CCL3;TREM2;MMP8
positive regulation of reactive oxygen species metabolic process (GO:2000379)	6/49	0.000820046	103.217	TYROBP;CLEC7A;ACOD1;FPR2;MMP8;CD177
regulation of interleukin-1 production (GO:0032652)	4/16	0.000858622	243.728	ORM1;SAA1;MEFV;ORM2
regulation of complement activation (GO:0030449)	6/50	0.0009037	99.6808	C1QB;C1QA;IL1B;C3AR1;CFB;C1QC
positive regulation of protein localization to cell periphery (GO:1904377)	6/52	0.00111061	93.1469	LGALS3;IFNG;STAC2;AGR2;TREM2;TNF
positive regulation of protein localization to plasma membrane (GO:1903078)	6/52	0.00111061	93.1469	LGALS3;IFNG;STAC2;AGR2;TREM2;TNF
regulation of T cell proliferation (GO:0042129)	7/76	0.00118667	72.0645	LGALS3;CD274;GPNMB;ARG1;IL1B;PDCD1LG2;AIF1
regulation of immune effector process (GO:0002697)	6/53	0.00121542	90.1241	C1QB;C1QA;C3AR1;FCGR2B;CFB;C1QC
positive regulation of humoral immune response (GO:0002922)	3/7	0.00127594	521.47	IL1B;ACOD1;FCGR2B
positive regulation of lymphocyte chemotaxis (GO:0140131)	4/18	0.00132329	198.336	CCL7;CCL4;CCL3;CXCL13
negative regulation of immune system process (GO:0002683)	4/19	0.00164349	180.642	FCRLB;HMOX1;PDCD1;FCGR2B
regulation of osteoclast differentiation (GO:0045670)	5/36	0.00173987	108.686	CCR1;IFNG;GPR55;CCL3;TNF
negative regulation of toll-like receptor signaling pathway (GO:0034122)	5/36	0.00173987	108.686	ACOD1;TREM2;CD14;CD300LF;SMPDL3B
leukocyte aggregation (GO:0070486)	3/8	0.00191567	396.767	IL1B;S100A9;S100A8
positive regulation of apoptotic cell clearance (GO:2000427)	3/8	0.00191567	396.767	CCL2;TREM2;CD300LF
positive regulation of calcium ion transport (GO:0051928)	5/37	0.0019284	103.725	CCR1;LGALS3;CCL4;CCL3;CCL2
regulation of T cell migration (GO:2000404)	4/20	0.0019284	165.406	CXCL10;CD200R1;CCL20;AIF1
regulation of interferon-gamma production (GO:0032649)	7/86	0.00235875	57.7142	CD274;CLEC7A;SLC11A1;IL1B;PDCD1LG2;CD14;INHBA
positive regulation of interleukin-8 production (GO:0032757)	6/61	0.00243807	70.5357	NOS2;CLEC7A;IL1B;CD14;TNF;TLR2
regulation of dendritic cell antigen processing and presentation (GO:0002604)	3/9	0.00264671	316.016	SLC11A1;FCGR2B;CD68
complement activation, classical pathway (GO:0006958)	3/9	0.00264671	316.016	C1QB;C1QA;C1QC
peptidyl-cysteine modification (GO:0018198)	3/9	0.00264671	316.016	NOS2;S100A9;S100A8
negative regulation of blood coagulation (GO:0030195)	5/40	0.00264671	90.7982	SERPINB2;F10;FGG;A2M;KNG1
regulation of membrane protein ectodomain proteolysis (GO:0051043)	4/22	0.00264671	140.578	IFNG;IL1B;TIMP1;TNF
negative regulation of B cell activation (GO:0050869)	4/22	0.00264671	140.578	TYROBP;CTLA4;INHBA;FCGR2B
negative regulation of lymphocyte activation (GO:0051250)	4/22	0.00264671	140.578	LGALS3;GPNMB;FCGR2B;TIGIT
positive regulation of protein-containing complex assembly (GO:0031334)	8/118	0.00270648	46.3272	LGALS3;GBP5;IFNG;CLEC7A;MMP3;CAPG;CXCL13;TNF
regulation of innate immune response (GO:0045088)	6/64	0.00295905	64.8223	GBP5;ACOD1;TREM2;FPR2;FCGR2B;EREG
positive regulation of cell death (GO:0010942)	6/66	0.00347907	61.391	C1QA;TYROBP;IFNG;MMP3;FCGR2B;TNF
positive regulation of multicellular organismal process (GO:0051240)	14/345	0.00349481	26.3693	SLC11A1;FST;FGG;TREM2;INHBA;TNF;EREG;HCAR2;IL1A;FABP5;IFNG;IL1B;SAA1;LCN2
arginine metabolic process (GO:0006525)	3/10	0.00350534	259.883	NOS2;ARG1;ASS1
negative regulation of leukocyte migration (GO:0002686)	3/10	0.00350534	259.883	CD200R1;SLAMF8;HMOX1
immune response-activating cell surface receptor signaling pathway (GO:0002429)	4/24	0.00353921	121.289	FCER1G;C3AR1;FPR3;FPR2
protein kinase B signaling (GO:0043491)	4/24	0.00353921	121.289	IL1B;CCL3;CCL2;TNF
regulation of protein secretion (GO:0050708)	8/125	0.00377562	41.5232	IL1A;IFNG;NOS2;IL1B;FGG;SAA1;TREM2;TNF
regulation of heterotypic cell-cell adhesion (GO:0034114)	4/25	0.0040776	113.197	IL1RN;IL1B;FGG;TNF
positive regulation of T cell migration (GO:2000406)	4/25	0.0040776	113.197	CXCL10;CCL20;CXCL13;AIF1
positive regulation of cellular process (GO:0048522)	20/625	0.00421281	20.1827	FCER1G;SLC11A1;TREM2;FPR2;REG3G;AIF1;TNF;CXCL5;EREG;GREM1;BST1;IFNG;CLEC7A;IL1B;SAA1;TIMP1;FCGR2B;S100A9;S100A8;TLR2
complement receptor mediated signaling pathway (GO:0002430)	3/11	0.00443576	218.843	C3AR1;FPR3;FPR2
regulation of T cell apoptotic process (GO:0070232)	3/11	0.00443576	218.843	LGALS3;CD274;PDCD1
humoral immune response mediated by circulating immunoglobulin (GO:0002455)	3/11	0.00443576	218.843	C1QB;C1QA;C1QC
positive regulation of nitric-oxide synthase biosynthetic process (GO:0051770)	3/11	0.00443576	218.843	IFNG;CCL2;TLR2
regulation of B cell proliferation (GO:0030888)	5/46	0.00447875	71.4345	BST1;TYROBP;MZB1;CTLA4;FCGR2B
regulation of toll-like receptor signaling pathway (GO:0034121)	4/27	0.00526916	99.3977	GFI1;TREM2;SMPDL3B;TLR2
negative regulation of B cell proliferation (GO:0030889)	3/12	0.00573429	187.68	TYROBP;CTLA4;FCGR2B
regulation of smooth muscle cell proliferation (GO:0048660)	5/49	0.00590494	64.0449	IFNG;HMOX1;TNF;AIF1;EREG
regulation of extrinsic apoptotic signaling pathway in absence of ligand (GO:2001239)	4/28	0.00595843	93.4788	IL1A;IL1B;INHBA;TNF
positive regulation of immune response (GO:0050778)	6/75	0.00607464	48.8598	GBP5;IFNG;FPR2;FCGR2B;CD177;EREG
negative regulation of myeloid leukocyte differentiation (GO:0002762)	4/29	0.00674717	88.1014	GPR55;CCL3;INHBA;C1QC
regulation of interleukin-12 production (GO:0032655)	5/51	0.00690421	59.7473	IFNG;CLEC7A;MEFV;TIGIT;TLR2
antifungal innate immune response (GO:0061760)	3/13	0.00690421	163.312	CLEC4D;CLEC7A;CLEC4E
macrophage activation involved in immune response (GO:0002281)	3/13	0.00690421	163.312	TYROBP;IFNG;TREM2
positive regulation of adaptive immune response based on somatic recombination of immune receptors built from immunoglobulin superfamily domains (GO:0002824)	3/13	0.00690421	163.312	CLEC7A;SLC11A1;IL1B
positive regulation of calcium ion import (GO:0090280)	3/13	0.00690421	163.312	LGALS3;CCL3;CCL2
positive regulation of purine nucleotide biosynthetic process (GO:1900373)	3/13	0.00690421	163.312	NOS2;GUCA1A;TREM2
plasma membrane invagination (GO:0099024)	4/30	0.00735757	83.1984	MSR1;MARCO;FCGR2B;AIF1
negative regulation of cell population proliferation (GO:0008285)	14/379	0.00736988	21.1587	CXCL1;TREM2;INHBA;AIF1;EREG;GREM1;IL1A;GPNMB;IFNG;FRZB;IL1B;FABP7;HMOX1;TNFRSF8
negative regulation of multicellular organismal process (GO:0051241)	10/214	0.00737935	26.8183	PROCR;GPNMB;IFNG;SLC11A1;IL1B;SLAMF8;TIMP1;REG3G;FCGR2B;TNF
negative regulation of immune response (GO:0050777)	9/178	0.00772792	28.8661	LGALS3;FCRLB;GPR176;GPR15;ACOD1;TREM2;GPR84;PDCD1;FCGR2B
positive regulation of NIK/NF-kappaB signaling (GO:1901224)	5/53	0.00773146	55.8727	IL1B;CD14;MMP8;TNF;TLR2
receptor-mediated endocytosis (GO:0006898)	8/143	0.00773146	31.9741	MSR1;MARCO;FCER1G;CXCR1;CTSL;SAA1;FPR2;FCGR2B
extracellular structure organization (GO:0043062)	10/216	0.00773146	26.2941	ADAMTS16;MMP12;ADAMTS4;MMP13;COL24A1;MMP3;FGG;SPP1;MMP8;MMP10
regulation of protein localization to plasma membrane (GO:1903076)	6/80	0.00773528	43.4683	LGALS3;IFNG;STAC2;AGR2;TREM2;TNF
negative regulation of extrinsic apoptotic signaling pathway (GO:2001237)	6/80	0.00773528	43.4683	LGALS3;IL1A;IL1B;FGG;HMOX1;TNF
external encapsulating structure organization (GO:0045229)	10/217	0.00786499	26.0371	ADAMTS16;MMP12;ADAMTS4;MMP13;COL24A1;MMP3;FGG;SPP1;MMP8;MMP10
positive regulation of macromolecule metabolic process (GO:0010604)	14/384	0.00787683	20.5035	SLC11A1;TREM2;INHBA;MMP8;TNF;GREM1;IL1A;TYROBP;IFNG;CLEC7A;IL1B;AGR2;CCL3;TLR2
regulation of integrin-mediated signaling pathway (GO:2001044)	3/14	0.00787683	143.802	BST1;TIMP1;CD177
regulation of nitric-oxide synthase biosynthetic process (GO:0051769)	3/14	0.00787683	143.802	IFNG;CCL2;TLR2
negative regulation of bone mineralization (GO:0030502)	3/14	0.00787683	143.802	CCR1;GREM1;CCL3
positive regulation of lymphocyte migration (GO:2000403)	3/14	0.00787683	143.802	CXCL10;CCL20;AIF1
positive regulation of leukocyte chemotaxis (GO:0002690)	5/54	0.00787683	54.0763	CCR1;CXCL10;FPR2;AIF1;PLA2G7
regulation of interleukin-8 production (GO:0032677)	6/81	0.00787683	42.4948	NOS2;CLEC7A;IL1B;CD14;TNF;TLR2
response to lipid (GO:0033993)	7/114	0.00895265	34.1726	SLPI;NOS2;SLC11A1;IL1B;SPP1;S100A9;S100A8
regulation of microglial cell activation (GO:1903978)	3/15	0.00942837	127.877	CCL3;TREM2;MMP8
positive regulation of cell killing (GO:0031343)	3/15	0.00942837	127.877	NOS2;IFNG;CLEC7A
positive regulation of heterotypic cell-cell adhesion (GO:0034116)	3/15	0.00942837	127.877	IL1B;FGG;TNF
positive regulation of membrane protein ectodomain proteolysis (GO:0051044)	3/15	0.00942837	127.877	IFNG;IL1B;TNF
negative regulation of defense response (GO:0031348)	6/85	0.00980804	38.9015	SAA1;ACOD1;FPR2;AOAH;SMPDL3B;MEFV
regulation of neuron death (GO:1901214)	6/86	0.0103681	38.072	C1QA;CD200R1;TYROBP;IFNG;GPNMB;FCGR2B
regulation of amyloid-beta clearance (GO:1900221)	3/16	0.0111732	114.666	IFNG;TREM2;TNF
dendritic cell chemotaxis (GO:0002407)	3/16	0.0111732	114.666	CCR1;CXCR1;CCR5
positive regulation of syncytium formation by plasma membrane fusion (GO:0060143)	3/16	0.0111732	114.666	DCSTAMP;TYROBP;TREM2
negative regulation of T cell proliferation (GO:0042130)	4/35	0.0113664	64.0802	CD274;GPNMB;ARG1;PDCD1LG2
response to organic cyclic compound (GO:0014070)	5/60	0.0118976	44.9175	IL1B;SPP1;CCL3;CCL2;TNF
second-messenger-mediated signaling (GO:0019932)	6/89	0.0119903	35.7309	CCR1;CXCR1;NOS2;CCL3;FPR2;CCR5
positive regulation of innate immune response (GO:0045089)	4/36	0.0123822	61.082	ZBP1;GBP5;FPR2;EREG
positive regulation of myeloid leukocyte differentiation (GO:0002763)	4/36	0.0123822	61.082	CCR1;DCSTAMP;IFNG;TNF
regulation of NLRP3 inflammasome complex assembly (GO:1900225)	3/17	0.0127998	103.555	GBP5;TREM2;MEFV
negative regulation of phagocytosis (GO:0050765)	3/17	0.0127998	103.555	FCGR2B;CD300LF;TLR2
positive regulation of cytokine production involved in inflammatory response (GO:1900017)	3/17	0.0127998	103.555	GBP5;CLEC7A;TNF
positive regulation of macrophage activation (GO:0043032)	3/17	0.0127998	103.555	CCL3;TREM2;MMP8
phagocytosis, engulfment (GO:0006911)	4/37	0.0133103	58.2958	MSR1;MARCO;FCGR2B;AIF1
positive regulation of signaling receptor activity (GO:2000273)	4/37	0.0133103	58.2958	GREM1;IFNG;CCL2;EREG
platelet degranulation (GO:0002576)	7/125	0.0136541	28.5956	ORM1;FGG;TIMP1;LHFPL2;A2M;ORM2;KNG1
negative regulation of peptidase activity (GO:0010466)	5/63	0.0139826	41.1827	CSTB;SERPINB2;SERPINA10;TIMP1;KNG1
regulation of cell population proliferation (GO:0042127)	21/764	0.0143778	13.7489	CXCL9;TNFRSF9;CXCL1;REG3G;INHBA;AIF1;CXCL5;EREG;GREM1;BST1;IL1A;CXCL10;GPNMB;IFNG;FRZB;CLEC7A;IL1B;FABP7;MZB1;TNFRSF8;TIMP1
dendritic cell migration (GO:0036336)	3/18	0.0143778	94.1016	CCR1;CXCR1;CCR5
T cell migration (GO:0072678)	3/18	0.0143778	94.1016	CXCL10;CCL20;CCL3
negative regulation of leukocyte cell-cell adhesion (GO:1903038)	3/18	0.0143778	94.1016	GPNMB;TIGIT;ASS1
negative regulation of lipid catabolic process (GO:0050995)	3/18	0.0143778	94.1016	HCAR2;IL1B;TNF
positive chemotaxis (GO:0050918)	3/18	0.0143778	94.1016	LGALS3;GPNMB;FPR2
regulation of fever generation (GO:0031620)	2/5	0.0143778	311.025	IL1B;TNF
regulation of guanylate cyclase activity (GO:0031282)	2/5	0.0143778	311.025	NOS2;GUCA1A
regulation of hippocampal neuron apoptotic process (GO:0110089)	2/5	0.0143778	311.025	TYROBP;TREM2
negative regulation of macrophage differentiation (GO:0045650)	2/5	0.0143778	311.025	INHBA;C1QC
positive regulation of glial cell proliferation (GO:0060252)	2/5	0.0143778	311.025	IL1B;TNF
positive regulation of heat generation (GO:0031652)	2/5	0.0143778	311.025	IL1B;TNF
positive regulation of interleukin-18 production (GO:0032741)	2/5	0.0143778	311.025	GBP5;TLR2
positive regulation of leukocyte mediated immunity (GO:0002705)	2/5	0.0143778	311.025	NOS2;CLEC7A
regulation of nitric-oxide synthase activity (GO:0050999)	4/39	0.0148459	53.2807	IL1A;IL1B;TNF;GLA
response to peptide (GO:1901652)	4/39	0.0148459	53.2807	MMP12;MMP13;MMP3;REG3G
proteolysis (GO:0006508)	11/287	0.0151027	18.7838	MMP12;F9;CTSL;CTSK;UBD;MMP3;OLR1;CPXM1;MMP8;CPA6;CTSS
myeloid cell activation involved in immune response (GO:0002275)	3/19	0.015958	85.9746	FCER1G;TYROBP;IFNG
negative regulation of nervous system development (GO:0051961)	3/19	0.015958	85.9746	IL1B;TNF;TLR2
positive regulation of cation channel activity (GO:2001259)	4/40	0.0160188	51.018	IFNG;STAC2;CCL2;CTSS
positive regulation of hormone secretion (GO:0046887)	3/20	0.018416	78.9255	HCAR2;FGG;SPP1
positive regulation of gene expression (GO:0010628)	15/482	0.019058	14.6038	SLC11A1;TREM2;INHBA;MMP8;TNF;EREG;IL1A;TYROBP;IFNG;CLEC7A;IL1B;AGR2;SAA1;CCL3;TLR2
positive regulation of protein localization to membrane (GO:1905477)	6/101	0.019339	28.1647	LGALS3;IFNG;STAC2;AGR2;TREM2;TNF
calcium-mediated signaling (GO:0019722)	6/102	0.019339	27.6399	CCR1;CXCR1;CCL20;CCL3;FPR2;CCR5
regulation of adiponectin secretion (GO:0070163)	2/6	0.019339	218.664	HCAR2;IL1B
regulation of endothelial cell-matrix adhesion via fibronectin (GO:1904904)	2/6	0.019339	218.664	MMP12;FUT1
cellular response to bacterial lipopeptide (GO:0071221)	2/6	0.019339	218.664	CD14;TLR2
cellular response to lipoteichoic acid (GO:0071223)	2/6	0.019339	218.664	CD14;TLR2
regulation of immature T cell proliferation in thymus (GO:0033084)	2/6	0.019339	218.664	IL1A;IL1B
regulation of interleukin-1-mediated signaling pathway (GO:2000659)	2/6	0.019339	218.664	ZBP1;IL1RN
release of sequestered calcium ion into cytosol by sarcoplasmic reticulum (GO:0014808)	2/6	0.019339	218.664	CCL3;CCR5
response to lipoteichoic acid (GO:0070391)	2/6	0.019339	218.664	CD14;TLR2
negative regulation of monocyte chemotaxis (GO:0090027)	2/6	0.019339	218.664	GREM1;SLAMF8
negative regulation of toll-like receptor 2 signaling pathway (GO:0034136)	2/6	0.019339	218.664	ACOD1;TREM2
positive regulation of fever generation (GO:0031622)	2/6	0.019339	218.664	IL1B;TNF
positive regulation of microglial cell migration (GO:1904141)	2/6	0.019339	218.664	CCL3;TREM2
purinergic nucleotide receptor signaling pathway (GO:0035590)	3/21	0.0197205	72.7626	IL1B;C3AR1;MEFV
regulation of lipid catabolic process (GO:0050994)	3/21	0.0197205	72.7626	HCAR2;IL1B;TNF
myeloid leukocyte differentiation (GO:0002573)	5/71	0.0197817	33.2009	DCSTAMP;TYROBP;IFNG;UBD;TREM2
positive regulation of protein secretion (GO:0050714)	5/72	0.0209384	32.3654	HCAR2;IL1A;FGG;TREM2;TLR2
negative regulation of biomineral tissue development (GO:0070168)	3/22	0.0222267	67.3366	CCR1;GREM1;CCL3
osteoclast differentiation (GO:0030316)	3/22	0.0222267	67.3366	DCSTAMP;TYROBP;TREM2
positive regulation of response to biotic stimulus (GO:0002833)	4/45	0.0223827	41.6352	GBP5;ACOD1;FPR2;EREG
regulation of peptide hormone secretion (GO:0090276)	5/74	0.0231933	30.7835	IFNG;NOS2;IL1B;FGG;TNF
positive regulation of smooth muscle cell proliferation (GO:0048661)	4/46	0.0240559	40.0747	HMOX1;TNF;AIF1;EREG
positive regulation of lymphocyte proliferation (GO:0050671)	5/75	0.0242765	30.0342	CD274;BST1;IL1B;PDCD1LG2;AIF1
positive regulation of T cell activation (GO:0050870)	5/75	0.0242765	30.0342	CD274;IL1B;CCL2;PDCD1LG2;AIF1
regulation of mononuclear cell migration (GO:0071675)	3/23	0.0243928	62.529	LGALS3;TNF;AIF1
negative regulation of extrinsic apoptotic signaling pathway in absence of ligand (GO:2001240)	3/23	0.0243928	62.529	IL1A;IL1B;TNF
negative regulation of signal transduction in absence of ligand (GO:1901099)	3/23	0.0243928	62.529	IL1A;IL1B;TNF
arginine catabolic process (GO:0006527)	2/7	0.0243928	165.28	NOS2;ARG1
regulation of glial cell apoptotic process (GO:0034350)	2/7	0.0243928	165.28	CCL2;TREM2
regulation of microglial cell migration (GO:1904139)	2/7	0.0243928	165.28	CCL3;TREM2
glial cell migration (GO:0008347)	2/7	0.0243928	165.28	CCL3;CCL2
release of sequestered calcium ion into cytosol by endoplasmic reticulum (GO:1903514)	2/7	0.0243928	165.28	CCL3;CCR5
negative regulation of NLRP3 inflammasome complex assembly (GO:1900226)	2/7	0.0243928	165.28	TREM2;MEFV
positive regulation of gliogenesis (GO:0014015)	2/7	0.0243928	165.28	IL1B;TNF
positive regulation of interleukin-23 production (GO:0032747)	2/7	0.0243928	165.28	IFNG;CLEC7A
positive regulation of podosome assembly (GO:0071803)	2/7	0.0243928	165.28	CAPG;TNF
regulation of T cell activation (GO:0050863)	4/47	0.0243928	38.6007	LGALS3;GPNMB;CCL2;TIGIT
positive regulation of cell-cell adhesion (GO:0022409)	4/47	0.0243928	38.6007	IL1B;FGG;CXCL13;TNF
dendritic cell differentiation (GO:0097028)	3/24	0.0261042	58.245	DCSTAMP;UBD;TREM2
negative regulation of lipid metabolic process (GO:0045833)	3/24	0.0261042	58.245	HCAR2;IL1B;TNF
negative regulation of ossification (GO:0030279)	3/24	0.0261042	58.245	CCR1;GREM1;CCL3
positive regulation of neuron apoptotic process (GO:0043525)	3/24	0.0261042	58.245	TYROBP;CCL3;TNF
positive regulation of hydrolase activity (GO:0051345)	7/149	0.0271955	20.1146	CCL8;CCL7;RGS1;CCL20;CCL4;CCL3;CCL2
cellular defense response (GO:0006968)	4/49	0.0277239	35.8869	CXCL9;TYROBP;CLEC5A;CCR5
regulation of calcium ion import (GO:0090279)	3/25	0.0289258	54.4079	LGALS3;CCL3;CCL2
negative regulation of cell junction assembly (GO:1901889)	3/25	0.0289258	54.4079	IL1B;TNF;TLR2
negative regulation of cellular process (GO:0048523)	16/566	0.0289688	11.862	CXCL1;TREM2;INHBA;KNG1;AICDA;EREG;IL1A;DCSTAMP;GPNMB;FRZB;IL1B;FABP7;AGR2;TNFRSF8;FCGR2B;TLR2
positive regulation of cellular component organization (GO:0051130)	6/114	0.0289688	22.283	LGALS3;IFNG;CLEC7A;MMP3;TREM2;TNF
regulation of NIK/NF-kappaB signaling (GO:1901222)	5/80	0.029028	26.6548	IL1B;CD14;MMP8;TNF;TLR2
regulation of apoptotic cell clearance (GO:2000425)	2/8	0.0291508	130.887	CCL2;CD300LF
regulation of interleukin-18 production (GO:0032661)	2/8	0.0291508	130.887	GBP5;TLR2
regulation of lymphocyte apoptotic process (GO:0070228)	2/8	0.0291508	130.887	LGALS3;CD274
regulation of nitrogen compound metabolic process (GO:0051171)	2/8	0.0291508	130.887	IFNG;TNF
fusion of virus membrane with host plasma membrane (GO:0019064)	2/8	0.0291508	130.887	CTSL;CCR5
membrane fusion involved in viral entry into host cell (GO:0039663)	2/8	0.0291508	130.887	CTSL;CCR5
negative regulation of amyloid-beta clearance (GO:1900222)	2/8	0.0291508	130.887	IFNG;TNF
negative regulation of glial cell apoptotic process (GO:0034351)	2/8	0.0291508	130.887	CCL2;TREM2
negative regulation of macrophage migration (GO:1905522)	2/8	0.0291508	130.887	CD200R1;SLAMF8
negative regulation of monooxygenase activity (GO:0032769)	2/8	0.0291508	130.887	GFI1;GLA
platelet activating factor metabolic process (GO:0046469)	2/8	0.0291508	130.887	LPCAT2;PLA2G7
positive regulation of glial cell migration (GO:1903977)	2/8	0.0291508	130.887	CCL3;TREM2
positive regulation of monocyte chemotactic protein-1 production (GO:0071639)	2/8	0.0291508	130.887	CLEC7A;IL1B
positive regulation of steroid biosynthetic process (GO:0010893)	2/8	0.0291508	130.887	IFNG;TNF
negative regulation of macromolecule metabolic process (GO:0010605)	8/194	0.0299048	17.0245	CCR1;MSR1;IFNG;NOS2;CCL3;MMP8;TNF;AICDA
positive regulation of interleukin-2 production (GO:0032743)	3/26	0.0302024	50.9549	IL1A;CLEC7A;IL1B
negative regulation of response to external stimulus (GO:0032102)	6/118	0.0320686	20.8174	SAA1;ACOD1;FPR2;AOAH;MEFV;SMPDL3B
regulation of vasculature development (GO:1901342)	3/27	0.0332897	47.8341	GPNMB;HMOX1;CXCL13
positive regulation of nuclear division (GO:0051785)	3/27	0.0332897	47.8341	IL1A;IL1B;EREG
positive regulation of programmed cell death (GO:0043068)	10/286	0.0336691	14.016	ZBP1;IFNG;NOS2;FRZB;CLEC7A;UBD;CTLA4;TNFRSF8;TNF;KNG1
bone resorption (GO:0045453)	2/9	0.0353841	107.087	GPR55;ACP5
regulation of endothelial cell development (GO:1901550)	2/9	0.0353841	107.087	IL1B;TNF
regulation of glial cell proliferation (GO:0060251)	2/9	0.0353841	107.087	IL1B;TNF
regulation of interleukin-23 production (GO:0032667)	2/9	0.0353841	107.087	IFNG;CLEC7A
regulation of nuclear cell cycle DNA replication (GO:0033262)	2/9	0.0353841	107.087	AICDA;NUGGC
negative regulation of alpha-beta T cell activation (GO:0046636)	2/9	0.0353841	107.087	CD274;TARM1
negative regulation of production of molecular mediator of immune response (GO:0002701)	2/9	0.0353841	107.087	FCGR2B;TNF
negative regulation of protein activation cascade (GO:2000258)	2/9	0.0353841	107.087	F10;A2M
regulation of B cell activation (GO:0050864)	3/28	0.0355496	45.0025	SLAMF8;MZB1;FCGR2B
positive regulation of monooxygenase activity (GO:0032770)	3/28	0.0355496	45.0025	IFNG;IL1B;TNF
metal ion transport (GO:0030001)	5/88	0.0387392	22.282	CCR1;CCL8;SLC11A1;CCL3;CCR5
MyD88-dependent toll-like receptor signaling pathway (GO:0002755)	3/29	0.0387392	42.4239	REG3G;CD14;TLR2
negative regulation of interferon-gamma production (GO:0032689)	3/29	0.0387392	42.4239	CD274;INHBA;PDCD1LG2
positive regulation of leukocyte migration (GO:0002687)	3/29	0.0387392	42.4239	LGALS3;TNF;AIF1
positive regulation of interferon-gamma production (GO:0032729)	4/57	0.0411855	27.4477	CLEC7A;SLC11A1;IL1B;CD14
positive regulation of intracellular signal transduction (GO:1902533)	15/546	0.0411855	10.3861	F10;TREM2;MMP8;TNF;EREG;CLEC7A;IL1B;UBD;CCL4;CCL3;HMOX1;CD14;S100A9;S100A8;TLR2
regulation of cell activation (GO:0050865)	2/10	0.0411855	89.7546	FCER1G;TREM2
cellular response to oxidised low-density lipoprotein particle stimulus (GO:0140052)	2/10	0.0411855	89.7546	TREM2;CD68
regulation of neutrophil migration (GO:1902622)	2/10	0.0411855	89.7546	BST1;SLAMF8
regulation of podosome assembly (GO:0071801)	2/10	0.0411855	89.7546	CAPG;TNF
granulocyte migration (GO:0097530)	2/10	0.0411855	89.7546	CCL3;CD177
immunoglobulin mediated immune response (GO:0016064)	2/10	0.0411855	89.7546	FCER1G;FCGR2B
sarcoplasmic reticulum calcium ion transport (GO:0070296)	2/10	0.0411855	89.7546	CCL3;CCR5
urea cycle (GO:0000050)	2/10	0.0411855	89.7546	ARG1;ASS1
myeloid dendritic cell differentiation (GO:0043011)	2/10	0.0411855	89.7546	DCSTAMP;UBD
negative regulation of toll-like receptor 4 signaling pathway (GO:0034144)	2/10	0.0411855	89.7546	ACOD1;TREM2
positive regulation of T cell apoptotic process (GO:0070234)	2/10	0.0411855	89.7546	CD274;PDCD1
positive regulation of cellular component biogenesis (GO:0044089)	5/92	0.0441995	20.4688	LGALS3;IFNG;CLEC7A;MMP3;TNF
MyD88-independent toll-like receptor signaling pathway (GO:0002756)	3/31	0.044364	37.9082	TNIP3;CD14;CD300LF
negative regulation of interleukin-6 production (GO:0032715)	3/31	0.044364	37.9082	ORM1;CD200R1;TNF
positive regulation of GTPase activity (GO:0043547)	8/214	0.0469284	13.7042	CCL8;CCL7;CCL20;RGS1;CCL4;CCL3;CCL2;CXCL13
positive regulation of interleukin-10 production (GO:0032733)	3/32	0.0477625	35.9232	CD274;CLEC7A;TIGIT
B cell mediated immunity (GO:0019724)	2/11	0.0477625	76.6418	FCER1G;FCGR2B
cellular response to UV-A (GO:0071492)	2/11	0.0477625	76.6418	MMP3;TIMP1
regulation of monocyte chemotactic protein-1 production (GO:0071637)	2/11	0.0477625	76.6418	CLEC7A;IL1B
regulation of toll-like receptor 2 signaling pathway (GO:0034135)	2/11	0.0477625	76.6418	ACOD1;TREM2
response to corticosteroid (GO:0031960)	2/11	0.0477625	76.6418	IL1RN;TNF
response to sterol (GO:0036314)	2/11	0.0477625	76.6418	CCL3;CCR5
T cell chemotaxis (GO:0010818)	2/11	0.0477625	76.6418	CXCL10;CCL3
negative regulation of activated T cell proliferation (GO:0046007)	2/11	0.0477625	76.6418	CD274;PDCD1LG2
positive regulation of bone resorption (GO:0045780)	2/11	0.0477625	76.6418	DCSTAMP;SPP1
negative regulation of smooth muscle cell proliferation (GO:0048662)	3/33	0.05087	34.0936	IFNG;HMOX1;AIF1
