# Supplementary material for: Transcriptional profiling of a fungal granuloma reveals a low metabolic activity of Paracoccidioides brasiliensis yeasts and an actively regulated host immune response
Source: Front Cell Infect Microbiol. 2023 Oct 5;13:1268959. doi: 10.3389/fcimb.2023.1268959 (PMC10585178; doi:10.3389/fcimb.2023.1268959)
Supplement: Supplementary file 7 [file Table_6.xlsx]

## Sheet: Sheet1
Supplementary Table 6. Enrichment analysis of the downregulated mice genes.
Term	Overlap	Adjusted.P.value	Odds.Ratio	Combined.Score	Genes
muscle contraction (GO:0006936)	25/129	2.53324e-22	27.531	1567.81	SMPX;ADRA1A;MYOM2;LMOD2;TTN;CKMT2;MYH13;TNNI3;MYBPC3;ACTN2;KCNJ12;TNNC1;TRDN;GNAO1;MYL7;MYH3;MYL1;TNNT2;HRC;CASQ2;MYH8;TCAP;MYH4;MYH6;MYH7
cardiac muscle contraction (GO:0060048)	15/34	4.99101e-19	85.8184	4176.61	MYBPC3;KCNH2;RYR2;GSN;TNNC1;ATP1A2;TTN;CSRP3;TNNT2;CASQ2;TCAP;TNNI3;SCN5A;MYH6;MYH7
striated muscle contraction (GO:0006941)	17/54	5.98187e-19	50.4538	2425.89	MYBPC3;KCNH2;RYR2;SMPX;TNNC1;ATP1A2;TTN;CSRP3;MYH3;TNNT2;MYH8;CASQ2;TCAP;TNNI3;SCN5A;MYH6;MYH7
heart contraction (GO:0060047)	15/41	8.03327e-18	62.6913	2833.41	MYBPC3;KCNH2;RYR2;TNNC1;ATP1A2;TTN;TRDN;CSRP3;TNNT2;CASQ2;TCAP;TNNI3;SCN5A;MYH6;MYH7
sarcomere organization (GO:0045214)	13/28	4.94517e-17	93.2043	4022.3	ACTN2;MYOM2;MYLK3;LMOD2;TTN;CSRP3;OBSCN;MYH3;SYNPO2L;TNNT2;TCAP;MYOZ2;MYH6
actin-myosin filament sliding (GO:0033275)	13/38	4.68902e-15	55.8943	2138.92	MYBPC3;ACTN2;TNNC1;TTN;MYH3;MYL1;TNNT2;MYH8;TCAP;TNNI3;MYH4;MYH6;MYH7
muscle filament sliding (GO:0030049)	13/38	4.68902e-15	55.8943	2138.92	MYBPC3;ACTN2;TNNC1;TTN;MYH3;MYL1;TNNT2;MYH8;TCAP;TNNI3;MYH4;MYH6;MYH7
myofibril assembly (GO:0030239)	13/43	2.65514e-14	46.5668	1695.03	ACTN2;MYOM2;MYLK3;LMOD2;TTN;CSRP3;OBSCN;MYH3;SYNPO2L;TNNT2;TCAP;MYOZ2;MYH6
actomyosin structure organization (GO:0031032)	13/76	7.42501e-11	22.1377	627.515	ACTN2;MYOM2;MYLK3;LMOD2;TTN;CSRP3;OBSCN;MYH3;SYNPO2L;TNNT2;TCAP;MYOZ2;MYH6
heart development (GO:0007507)	17/164	7.94845e-11	12.6286	355.779	MYBPC3;POPDC2;GATA4;LDB3;RBP4;CSRP3;SYNPO2L;ERBB4;APLNR;RBM20;TCAP;ALPK3;TNNI3;BVES;FGF12;MYH6;MYH7
regulation of heart contraction (GO:0008016)	13/93	8.92322e-10	17.4184	446.938	KCNG2;RYR2;KCNJ12;ATP1A2;TNNI3K;TRDN;PLN;TNNT2;NPPA;CASQ2;HRC;MYH6;CORIN
cardiac muscle tissue morphogenesis (GO:0055008)	9/32	1.90708e-09	41.1702	1021.53	MYBPC3;TNNC1;TNNT2;TBX20;TCAP;TNNI3;MYH6;TTN;MYH7
cardiac ventricle morphogenesis (GO:0003208)	9/44	4.01868e-08	27.0383	586.31	MYBPC3;TNNC1;TNNT2;TBX20;GATA4;TNNI3;SOX11;MYH6;MYH7
cation transport (GO:0006812)	14/174	1.95579e-07	9.39214	188.105	KCNG2;KCNJ5;KCNJ12;KCNA1;KCNA2;SLC5A12;ATP1A2;SCN5A;SCN2A;SCN3A;SLC38A5;KCNK3;SCN1A;KCNJ3
response to muscle stretch (GO:0035994)	6/15	3.58202e-07	69.089	1337.13	RYR2;CSRP3;GSN;NPPA;TCAP;TTN
skeletal muscle contraction (GO:0003009)	6/20	2.49613e-06	44.4031	770.298	MYH3;TNNC1;MYH8;TCAP;TNNI3;MYH7
ventricular cardiac muscle tissue morphogenesis (GO:0055010)	7/34	2.78991e-06	26.9848	463.489	MYBPC3;RYR2;TNNC1;TNNT2;TNNI3;MYH6;MYH7
cardiac muscle tissue development (GO:0048738)	8/53	3.53663e-06	18.5848	313.742	CSRP3;RBP4;NPPA;TBX20;TCAP;GATA4;SCN5A;TTN
regulation of cardiac muscle contraction (GO:0055117)	7/36	3.7815e-06	25.1212	420.861	RYR2;PLN;NPPA;TNNI3;SCN5A;TNNI3K;ADRA1A
neuronal action potential (GO:0019228)	6/22	3.7815e-06	38.8488	649.137	KCNA1;KCNA2;SCN5A;SCN2A;SCN3A;SCN1A
cardiac muscle cell development (GO:0055013)	6/24	6.39102e-06	34.5288	557.148	CSRP3;TCAP;ALPK3;MYLK3;MYH6;TTN
ventricular cardiac muscle tissue development (GO:0003229)	6/25	7.96146e-06	32.7098	519.089	MYBPC3;TNNC1;TNNT2;TNNI3;MYH6;MYH7
striated muscle hypertrophy (GO:0014897)	4/6	8.00938e-06	205.192	3245.94	RYR2;CSRP3;TCAP;TTN
membrane depolarization during action potential (GO:0086010)	6/26	9.40995e-06	31.0728	485.212	KCNH2;ATP1A2;SCN5A;SCN2A;SCN3A;SCN1A
action potential (GO:0001508)	7/45	1.46032e-05	19.1627	290.029	KCNH2;KCNA1;KCNA2;SCN5A;SCN2A;SCN3A;SCN1A
carbohydrate homeostasis (GO:0033500)	8/70	2.26054e-05	13.4774	197.563	RBP4;IRS1;ADIPOQ;PDK4;SLC2A4;ADCY8;PCK1;FGFR4
circulatory system development (GO:0072359)	10/126	2.41632e-05	9.0757	131.87	POPDC2;RBP4;ERBB4;APLNR;RBM20;ALPK3;LDB3;TNNI3;BVES;FGF12
positive regulation of heart rate (GO:0010460)	5/17	2.41632e-05	42.9492	623.542	RYR2;NPPA;HRC;ADRA1B;ADRA1A
cardiac muscle hypertrophy (GO:0003300)	4/8	2.91889e-05	102.585	1466.36	RYR2;CSRP3;TCAP;TTN
regulation of cardiac conduction (GO:1903779)	7/55	5.00768e-05	15.1628	208.04	RYR2;NPPA;CASQ2;ATP1A2;TNNI3K;CORIN;TRDN
positive regulation of heart contraction (GO:0045823)	5/20	5.33837e-05	34.3542	468.03	RYR2;NPPA;HRC;ATP1A2;ADRA1A
activation of adenylate cyclase activity (GO:0007190)	6/36	5.50111e-05	20.7047	280.795	GLP1R;ADRB3;ADCY1;ADCY8;RXFP1;TSHR
regulation of cardiac muscle contraction by calcium ion signaling (GO:0010882)	5/21	6.52947e-05	32.2054	430.256	RYR2;HRC;CASQ2;ATP1A2;TNNI3
glucose homeostasis (GO:0042593)	8/86	8.49439e-05	10.7041	139.868	RBP4;IRS1;ADIPOQ;PDK4;SLC2A4;ADCY8;PCK1;FGFR4
regulation of calcium ion transmembrane transport (GO:1903169)	5/23	9.74012e-05	28.6241	368.473	NPPA;HRC;CASQ2;ATP1A2;TRDN
regulation of release of sequestered calcium ion into cytosol by sarcoplasmic reticulum (GO:0010880)	5/23	9.74012e-05	28.6241	368.473	RYR2;HRC;CASQ2;ATP1A2;TRDN
potassium ion transport (GO:0006813)	9/122	0.000125479	8.34165	105.039	KCNH2;KCNG2;KCNJ5;KCNJ12;KCNA1;KCNA2;ATP1A2;KCNK3;KCNJ3
regulation of muscle system process (GO:0090257)	4/12	0.000152723	51.2824	634.309	SLN;KCNA1;TNNC1;ATP1A2
positive regulation of potassium ion transmembrane transport (GO:1901381)	6/44	0.000153217	16.3392	201.622	KCNH2;KCNJ5;KCNJ12;ACTN2;NPPA;KCNJ3
cardiac cell development (GO:0055006)	4/13	0.000207956	45.582	547.392	TCAP;ALPK3;MYH6;TTN
negative regulation of calcium ion transmembrane transporter activity (GO:1901020)	5/28	0.000239995	22.3958	265.188	PLN;SLN;CASQ2;ATP1A2;TRDN
potassium ion transmembrane transport (GO:0071805)	9/139	0.000319122	7.24456	83.4856	KCNH2;KCNG2;KCNJ5;KCNJ12;KCNA1;KCNA2;ATP1A2;KCNK3;KCNJ3
regulation of cation transmembrane transport (GO:1904062)	5/30	0.000319122	20.6021	236.623	KCNH2;BPIFA1;HRC;SCN5A;FGF12
cardiac muscle cell action potential (GO:0086001)	5/30	0.000319122	20.6021	236.623	KCNH2;ATP1A2;SCN5A;FGF12;SCN1A
cardiac myofibril assembly (GO:0055003)	4/15	0.000347484	37.2906	424.284	CSRP3;TCAP;MYLK3;TTN
cardiac muscle cell action potential involved in contraction (GO:0086002)	5/31	0.000361051	19.8087	224.185	KCNH2;RYR2;SCN5A;FGF12;SCN1A
heart morphogenesis (GO:0003007)	6/53	0.000384153	13.2044	148.338	MYBPC3;RYR2;SYNPO2L;TBX20;TCAP;TTN
membrane depolarization (GO:0051899)	5/32	0.000406818	19.0741	212.782	KCNH2;SCN5A;SCN2A;SCN3A;SCN1A
inorganic cation transmembrane transport (GO:0098662)	12/274	0.000514202	4.83788	52.7363	KCNH2;KCNG2;KCNJ12;KCNA1;KCNA2;UCP1;ATP1A2;SCN5A;SCN2A;SCN3A;KCNK3;SCN1A
striated muscle tissue development (GO:0014706)	5/34	0.000516273	17.7568	192.63	POPDC2;CSRP3;RBP4;MYOZ2;BVES
negative regulation of ATPase activity (GO:0032780)	4/17	0.000516273	31.5504	341.92	PLN;SLN;TNNT2;TNNI3
regulation of cardiac muscle contraction by regulation of the release of sequestered calcium ion (GO:0010881)	4/17	0.000516273	31.5504	341.92	RYR2;HRC;CASQ2;ATP1A2
adenylate cyclase-activating G protein-coupled receptor signaling pathway (GO:0007189)	8/118	0.000558796	7.57787	81.1694	GLP1R;ADRB3;ADCY1;ADRA1B;ADCY8;RXFP1;ADRA1A;TSHR
regulation of blood circulation (GO:1903522)	5/35	0.000558796	17.1641	183.69	KCNG2;PLN;KCNJ12;TNNT2;MYH6
regulation of ion transmembrane transport (GO:0034765)	5/35	0.000558796	17.1641	183.69	KCNH2;KCNJ5;KCNJ12;CASQ2;KCNJ3
cardiac muscle cell contraction (GO:0086003)	4/19	0.000766789	27.3409	283.389	GSN;SCN5A;FGF12;SCN1A
detection of muscle stretch (GO:0035995)	3/7	0.000766789	76.5425	792.207	CSRP3;TCAP;TTN
positive regulation of potassium ion transport (GO:0043268)	5/38	0.000799923	15.6013	160.541	KCNH2;KCNJ5;KCNJ12;ACTN2;KCNJ3
regulation of heart rate by cardiac conduction (GO:0086091)	5/39	0.000894836	15.1417	153.854	KCNH2;KCNJ5;CTNNA3;SCN5A;KCNJ3
supramolecular fiber organization (GO:0097435)	13/351	0.00107309	4.06877	40.4885	COLGALT2;GSN;TNXB;COL13A1;MYO7B;TRDN;LMOD2;NPPA;CORO6;XIRP1;MAPT;NCKAP5;MYH6
negative regulation of ion transmembrane transporter activity (GO:0032413)	4/21	0.00107309	24.1219	239.916	PLN;SLN;ACTN2;CASQ2
positive regulation of cation transmembrane transport (GO:1904064)	5/41	0.00108474	14.299	141.751	KCNH2;KCNJ5;KCNJ12;ACTN2;KCNJ3
regulation of ATPase-coupled calcium transmembrane transporter activity (GO:1901894)	3/8	0.00108474	61.2309	605.401	RYR2;PLN;SLN
ventricular cardiac muscle cell membrane repolarization (GO:0099625)	3/8	0.00108474	61.2309	605.401	KCNH2;KCNJ5;KCNJ3
potassium ion import across plasma membrane (GO:1990573)	5/42	0.00117168	13.9119	136.261	KCNH2;KCNJ5;KCNJ12;ATP1A2;KCNJ3
cellular calcium ion homeostasis (GO:0006874)	8/136	0.00127665	6.50628	63.0687	RYR2;CSRP3;PLN;HRC;ATP13A4;TNNI3;ADCY8;TRDN
adult heart development (GO:0007512)	3/9	0.00154298	51.0232	484.159	TCAP;MYH6;MYH7
cardiac muscle cell differentiation (GO:0055007)	4/24	0.00167	20.5005	192.604	TCAP;ALPK3;MYH6;TTN
cellular response to peptide hormone stimulus (GO:0071375)	7/106	0.00171323	7.3327	68.5967	IRS1;ADIPOQ;SLC2A4;ADCY1;PCK1;ADCY8;TSHR
response to calcium ion (GO:0051592)	7/107	0.00179209	7.259	67.4762	RYR2;TNNT2;CASQ2;SCN5A;ADCY1;ADCY8;TTN
regulation of actin filament-based movement (GO:1903115)	3/10	0.00200841	43.732	399.692	MYBPC3;PLN;SCN5A
regulation of long-term synaptic depression (GO:1900452)	3/10	0.00200841	43.732	399.692	MAPT;ADCY8;SHANK3
sarcoplasmic reticulum calcium ion transport (GO:0070296)	3/10	0.00200841	43.732	399.692	RYR2;SLN;TRDN
regulation of cytosolic calcium ion concentration (GO:0051480)	8/148	0.00206127	5.94497	54.0993	GLP1R;RYR2;PLN;HRC;ATP1A2;ADRA1B;ADCY8;ADRA1A
positive regulation of metabolic process (GO:0009893)	7/113	0.00235743	6.84603	61.2879	SLN;ADRB3;ADIPOQ;UCP1;EBF2;ACACB;TSHR
regulation of cardiac muscle cell contraction (GO:0086004)	4/27	0.00241148	17.8238	158.925	RYR2;PLN;CTNNA3;SCN5A
negative regulation of calcium ion transmembrane transport (GO:1903170)	3/11	0.00250166	38.2635	337.806	PLN;SLN;ATP1A2
regulation of biosynthetic process (GO:0009889)	3/11	0.00250166	38.2635	337.806	UCP1;THRSP;PCK1
cardiac muscle cell membrane repolarization (GO:0099622)	3/11	0.00250166	38.2635	337.806	KCNH2;KCNJ5;KCNJ3
negative regulation of potassium ion transmembrane transport (GO:1901380)	3/11	0.00250166	38.2635	337.806	KCNH2;ACTN2;CASQ2
regulation of muscle contraction (GO:0006937)	4/28	0.00261948	17.0803	149.794	MYBPC3;KCNA1;TNNC1;ATP1A2
regulation of sequestering of calcium ion (GO:0051282)	3/12	0.00323061	34.0103	290.72	RYR2;CASQ2;TRDN
regulation of striated muscle contraction (GO:0006942)	4/30	0.00336933	15.7648	133.904	MYBPC3;RYR2;ATP1A2;TNNI3K
adenylate cyclase-modulating G protein-coupled receptor signaling pathway (GO:0007188)	8/165	0.00383705	5.29667	44.2371	GNAO1;GLP1R;ADRB3;ADCY1;ADRA1B;ADCY8;RXFP1;TSHR
atrial cardiac muscle cell action potential (GO:0086014)	3/13	0.00388509	30.6077	253.827	KCNJ5;SCN5A;KCNJ3
regulation of cell communication by electrical coupling (GO:0010649)	3/13	0.00388509	30.6077	253.827	HRC;CASQ2;TRDN
negative regulation of potassium ion transport (GO:0043267)	3/13	0.00388509	30.6077	253.827	KCNH2;ACTN2;CASQ2
relaxation of cardiac muscle (GO:0055119)	3/13	0.00388509	30.6077	253.827	GSN;PLN;ATP1A2
aortic valve morphogenesis (GO:0003180)	4/32	0.00398057	14.6373	120.575	NPPA;TBX20;GATA4;SMAD6
skeletal muscle organ development (GO:0060538)	4/32	0.00398057	14.6373	120.575	POPDC2;CSRP3;MYOZ2;BVES
sodium ion transport (GO:0006814)	6/90	0.00398057	7.37435	60.7286	SLC5A12;ATP1A2;SCN5A;SCN2A;SCN3A;SCN1A
muscle cell development (GO:0055001)	4/33	0.00443529	14.1319	114.694	TCAP;ALPK3;MYH6;TTN
relaxation of muscle (GO:0090075)	3/14	0.00459552	27.8238	224.233	GSN;PLN;ATP1A2
positive regulation of long-term synaptic potentiation (GO:1900273)	3/14	0.00459552	27.8238	224.233	ADCY1;ADCY8;SHANK3
regulation of lipid biosynthetic process (GO:0046890)	4/35	0.00541222	13.2188	104.228	ADIPOQ;PDK4;THRSP;PCK1
membrane repolarization during cardiac muscle cell action potential (GO:0086013)	3/15	0.00558401	25.5039	200.03	KCNH2;KCNJ5;KCNJ3
positive regulation of cold-induced thermogenesis (GO:0120162)	6/97	0.00559943	6.80467	53.2807	SLN;ADRB3;ADIPOQ;UCP1;EBF2;TSHR
aortic valve development (GO:0003176)	4/36	0.0058572	12.8051	99.5562	NPPA;TBX20;GATA4;SMAD6
skeletal muscle tissue development (GO:0007519)	4/37	0.00645111	12.4164	95.2092	POPDC2;CSRP3;MYOZ2;BVES
cellular metal ion homeostasis (GO:0006875)	6/104	0.00766606	6.31638	47.107	RYR2;CSRP3;ATP13A4;ATP1A2;TNNI3;TRDN
adenylate cyclase-activating adrenergic receptor signaling pathway (GO:0071880)	3/17	0.00766606	21.8582	162.972	ADRB3;ADRA1B;ADRA1A
cellular response to fatty acid (GO:0071398)	3/17	0.00766606	21.8582	162.972	IRS1;UCP1;PDK4
muscle tissue morphogenesis (GO:0060415)	3/17	0.00766606	21.8582	162.972	TBX20;TCAP;TTN
negative regulation of cation transmembrane transport (GO:1904063)	3/18	0.0088743	20.4	148.528	KCNH2;ATP1A2;HAMP
regulation of fatty acid metabolic process (GO:0019217)	3/18	0.0088743	20.4	148.528	FABP3;ADIPOQ;PDK4
ventricular cardiac muscle cell action potential (GO:0086005)	3/18	0.0088743	20.4	148.528	KCNH2;RYR2;SCN5A
actin filament organization (GO:0007015)	7/152	0.00999082	4.99477	35.7074	GSN;MYO7B;CORO6;XIRP1;TCAP;LMOD2;TTN
negative regulation of calcium ion transport (GO:0051926)	3/19	0.00999082	19.124	136.09	PLN;SLN;ATP1A2
cardiac atrium morphogenesis (GO:0003209)	3/19	0.00999082	19.124	136.09	TBX20;GATA4;MYH6
detection of mechanical stimulus (GO:0050982)	3/19	0.00999082	19.124	136.09	CSRP3;TCAP;TTN
response to fatty acid (GO:0070542)	3/19	0.00999082	19.124	136.09	IRS1;UCP1;PDK4
embryonic organ morphogenesis (GO:0048562)	4/44	0.0109768	10.2399	71.6918	RYR2;RBP4;TBX20;SOX11
atrial cardiac muscle cell membrane repolarization (GO:0099624)	2/5	0.0109768	67.6923	471.314	KCNJ5;KCNJ3
neuroinflammatory response (GO:0150076)	2/5	0.0109768	67.6923	471.314	ADCY1;ADCY8
positive regulation of action potential (GO:0045760)	2/5	0.0109768	67.6923	471.314	SCN5A;ADRA1A
positive regulation of cardiac muscle contraction (GO:0060452)	2/5	0.0109768	67.6923	471.314	NPPA;ADRA1A
membrane repolarization during atrial cardiac muscle cell action potential (GO:0098914)	2/5	0.0109768	67.6923	471.314	KCNJ5;KCNJ3
adrenergic receptor signaling pathway (GO:0071875)	3/20	0.0109768	17.9982	125.284	ADRB3;ADRA1B;ADRA1A
inorganic cation import across plasma membrane (GO:0098659)	5/77	0.0112554	7.1365	49.4376	KCNH2;KCNJ5;KCNJ12;ATP1A2;KCNJ3
regulation of cardiac muscle cell proliferation (GO:0060043)	3/21	0.012297	16.9974	115.821	RBP4;ERBB4;TBX20
cyclic purine nucleotide metabolic process (GO:0052652)	3/21	0.012297	16.9974	115.821	NPPA;ADCY1;ADCY8
intracellular lipid transport (GO:0032365)	3/21	0.012297	16.9974	115.821	FABP3;THRSP;ACACB
embryonic heart tube morphogenesis (GO:0003143)	4/47	0.0129881	9.52404	64.2985	RYR2;TBX20;APLNR;GATA4
regulation of cardiac muscle cell membrane repolarization (GO:0099623)	3/22	0.0139079	16.102	107.475	KCNH2;NPPA;SCN5A
regulation of relaxation of cardiac muscle (GO:1901897)	2/6	0.0147106	50.7667	333.214	PLN;HRC
release of sequestered calcium ion into cytosol by sarcoplasmic reticulum (GO:0014808)	2/6	0.0147106	50.7667	333.214	RYR2;TRDN
positive regulation of heart rate by epinephrine-norepinephrine (GO:0001996)	2/6	0.0147106	50.7667	333.214	ADRA1B;ADRA1A
imitative learning (GO:0098596)	2/6	0.0147106	50.7667	333.214	NRXN2;SHANK3
skeletal muscle thin filament assembly (GO:0030240)	2/6	0.0147106	50.7667	333.214	TCAP;TTN
postsynaptic density assembly (GO:0097107)	2/6	0.0147106	50.7667	333.214	NRXN2;SHANK3
vocal learning (GO:0042297)	2/6	0.0147106	50.7667	333.214	NRXN2;SHANK3
nervous system development (GO:0007399)	12/447	0.0170762	2.88805	18.5035	BCAN;GSN;ACVR1C;DPYSL5;ERBB4;PRX;NRXN2;NPTX1;SCN2A;PCDH1;FGF12;SHANK3
sodium ion transmembrane transport (GO:0035725)	5/87	0.0174016	6.26302	39.9611	ATP1A2;SCN5A;SCN2A;SCN3A;SCN1A
regulation of release of sequestered calcium ion into cytosol (GO:0051279)	4/52	0.0174164	8.52979	54.3531	APLNR;CASQ2;HRC;TRDN
negative regulation of ion transport (GO:0043271)	3/25	0.0175485	13.9042	87.5301	PLN;ACTN2;CASQ2
cardiac conduction system development (GO:0003161)	3/25	0.0175485	13.9042	87.5301	NPPA;GATA4;SCN5A
regulation of ryanodine-sensitive calcium-release channel activity (GO:0060314)	3/25	0.0175485	13.9042	87.5301	HRC;CASQ2;TRDN
regulation of cation channel activity (GO:2001257)	5/89	0.0175485	6.11328	38.3912	GRIA1;ACTN2;HRC;GSG1L;FGF12
regulation of atrial cardiac muscle cell membrane repolarization (GO:0060372)	2/7	0.0175485	40.6113	253.157	NPPA;SCN5A
regulation of cardiac muscle cell membrane potential (GO:0086036)	2/7	0.0175485	40.6113	253.157	PLN;TRDN
negative regulation of intracellular transport (GO:0032387)	2/7	0.0175485	40.6113	253.157	PLN;ADIPOQ
cellular response to caffeine (GO:0071313)	2/7	0.0175485	40.6113	253.157	RYR2;CASQ2
creatine metabolic process (GO:0006600)	2/7	0.0175485	40.6113	253.157	CKMT2;CKM
detection of stimulus involved in sensory perception of pain (GO:0062149)	2/7	0.0175485	40.6113	253.157	KCNA1;SCN1A
regulation of potassium ion export across plasma membrane (GO:1903764)	2/7	0.0175485	40.6113	253.157	KCNH2;NPPA
regulation of relaxation of muscle (GO:1901077)	2/7	0.0175485	40.6113	253.157	PLN;SLN
positive regulation of blood circulation (GO:1903524)	2/7	0.0175485	40.6113	253.157	HRC;ATP1A2
release of sequestered calcium ion into cytosol by endoplasmic reticulum (GO:1903514)	2/7	0.0175485	40.6113	253.157	RYR2;TRDN
response to caffeine (GO:0031000)	2/7	0.0175485	40.6113	253.157	RYR2;CASQ2
serine transport (GO:0032329)	2/7	0.0175485	40.6113	253.157	SLC7A10;SLC38A5
lipid hydroxylation (GO:0002933)	2/7	0.0175485	40.6113	253.157	CYP1A1;CYP2E1
positive regulation of striated muscle contraction (GO:0045989)	2/7	0.0175485	40.6113	253.157	NPPA;ADRA1A
regulation of potassium ion transmembrane transport (GO:1901379)	4/54	0.0175485	8.18777	51.0261	KCNH2;KCNJ5;KCNJ12;KCNJ3
negative regulation of inflammatory response to antigenic stimulus (GO:0002862)	6/136	0.0204594	4.75385	28.8654	GLP1R;ADRB3;ADCY1;ADCY8;RXFP1;TSHR
regulation of inflammatory response to antigenic stimulus (GO:0002861)	6/137	0.0210878	4.71732	28.4703	GLP1R;ADRB3;ADCY1;ADCY8;RXFP1;TSHR
regulation of neurotransmitter receptor activity (GO:0099601)	4/58	0.0216511	7.57974	45.241	GRIA1;ACTN2;GSG1L;NPTX1
regulation of sodium ion transmembrane transport (GO:1902305)	3/28	0.0216511	12.2338	72.9527	BPIFA1;SCN5A;FGF12
negative regulation of calcium ion import (GO:0090281)	2/8	0.0216511	33.841	201.438	PLN;SLN
amine metabolic process (GO:0009308)	2/8	0.0216511	33.841	201.438	AOC3;INMT
brown fat cell differentiation (GO:0050873)	2/8	0.0216511	33.841	201.438	ADIPOQ;UCP1
negative regulation of potassium ion transmembrane transporter activity (GO:1901017)	2/8	0.0216511	33.841	201.438	ACTN2;CASQ2
forebrain neuron differentiation (GO:0021879)	2/8	0.0216511	33.841	201.438	ERBB4;SHANK3
skeletal myofibril assembly (GO:0014866)	2/8	0.0216511	33.841	201.438	TCAP;TTN
postsynaptic density organization (GO:0097106)	2/8	0.0216511	33.841	201.438	NRXN2;SHANK3
calcium ion homeostasis (GO:0055074)	5/97	0.0226086	5.57943	32.936	RYR2;CSRP3;ATP13A4;TNNI3;TRDN
regulation of calcium ion transmembrane transporter activity (GO:1901019)	3/29	0.0234341	11.7627	68.9437	PLN;SLN;HRC
regulation of long-term synaptic potentiation (GO:1900271)	3/30	0.0256959	11.3265	65.2752	ADCY1;ADCY8;SHANK3
bundle of His cell to Purkinje myocyte communication (GO:0086069)	2/9	0.0263707	29.0051	165.551	CTNNA3;TNNI3K
cellular response to forskolin (GO:1904322)	2/9	0.0263707	29.0051	165.551	ADCY1;ADCY8
negative regulation of systemic arterial blood pressure (GO:0003085)	2/9	0.0263707	29.0051	165.551	ADRB3;NPPA
epithelial cell apoptotic process (GO:1904019)	2/9	0.0263707	29.0051	165.551	RYR2;GSN
response to forskolin (GO:1904321)	2/9	0.0263707	29.0051	165.551	ADCY1;ADCY8
positive regulation of cytosolic calcium ion concentration (GO:0007204)	6/147	0.0268065	4.38053	24.9053	GLP1R;GPR17;RYR2;ADRA1B;ADCY8;ADRA1A
regulation of potassium ion transport (GO:0043266)	3/31	0.0271083	10.9214	61.9079	KCNH2;ACTN2;CASQ2
regulation of cellular biosynthetic process (GO:0031326)	3/32	0.0293603	10.5443	58.8082	ADIPOQ;PDK4;FGFR4
long-chain fatty acid transport (GO:0015909)	3/32	0.0293603	10.5443	58.8082	FABP3;THRSP;ACACB
cAMP biosynthetic process (GO:0006171)	2/10	0.031352	25.3782	139.351	ADCY1;ADCY8
cellular response to purine-containing compound (GO:0071415)	2/10	0.031352	25.3782	139.351	RYR2;CASQ2
morphogenesis of an epithelial sheet (GO:0002011)	2/10	0.031352	25.3782	139.351	TBX20;SOX11
vasculogenesis (GO:0001570)	3/33	0.031352	10.1923	55.947	TBX20;APLNR;TNNI3
regulation of glucose metabolic process (GO:0010906)	3/34	0.0337642	9.86299	53.2995	IRS1;ADIPOQ;PDK4
regulation of transmembrane transport (GO:0034762)	3/34	0.0337642	9.86299	53.2995	KCNJ5;KCNJ12;KCNJ3
skeletal system development (GO:0001501)	6/158	0.0360273	4.06124	21.6612	BCAN;RBP4;COL13A1;NPR3;SOX11;BMP6
cellular divalent inorganic cation homeostasis (GO:0072503)	5/111	0.036114	4.83908	25.7719	RYR2;CSRP3;ATP13A4;TNNI3;TRDN
atrial septum morphogenesis (GO:0060413)	2/11	0.0365795	22.5573	119.481	TBX20;GATA4
carnitine shuttle (GO:0006853)	2/11	0.0365795	22.5573	119.481	THRSP;ACACB
columnar/cuboidal epithelial cell differentiation (GO:0002065)	2/11	0.0365795	22.5573	119.481	GATA4;SOX11
negative regulation of inflammatory response (GO:0050728)	7/212	0.0373253	3.52211	18.566	GLP1R;ADRB3;ADIPOQ;ADCY1;ADCY8;RXFP1;TSHR
negative regulation of cellular protein localization (GO:1903828)	3/36	0.0377464	9.26429	48.5612	ACTN2;ADIPOQ;MAPT
cyclic-nucleotide-mediated signaling (GO:0019935)	3/36	0.0377464	9.26429	48.5612	GLP1R;NPPA;ADCY1
regulation of sodium ion transport (GO:0002028)	3/36	0.0377464	9.26429	48.5612	BPIFA1;SCN5A;FGF12
response to metal ion (GO:0010038)	4/71	0.0377464	6.10502	31.9843	TNNT2;MAPT;HAMP;TTN
positive regulation of synaptic transmission (GO:0050806)	4/73	0.0411892	5.92746	30.4712	ADCY1;ADCY8;ADRA1A;SHANK3
negative regulation of heart contraction (GO:0045822)	2/12	0.0411892	20.3005	103.958	PLN;ATP1A2
regulation of cell communication by electrical coupling involved in cardiac conduction (GO:1901844)	2/12	0.0411892	20.3005	103.958	HRC;TRDN
negative regulation of release of sequestered calcium ion into cytosol (GO:0051280)	2/12	0.0411892	20.3005	103.958	CASQ2;TRDN
negative regulation of ryanodine-sensitive calcium-release channel activity (GO:0060315)	2/12	0.0411892	20.3005	103.958	CASQ2;TRDN
regulation of ventricular cardiac muscle cell action potential (GO:0098911)	2/12	0.0411892	20.3005	103.958	RYR2;CTNNA3
regulation of cell communication (GO:0010646)	3/38	0.0418777	8.73402	44.4504	RYR2;CASQ2;TRDN
positive regulation of signaling (GO:0023056)	3/38	0.0418777	8.73402	44.4504	ADIPOQ;SOX11;BVES
ventricular septum development (GO:0003281)	3/38	0.0418777	8.73402	44.4504	APLNR;GATA4;SOX11
cellular response to ketone (GO:1901655)	3/39	0.0448198	8.49098	42.5948	ADCY1;ADCY8;PCK1
cardiac right ventricle morphogenesis (GO:0003215)	2/13	0.046486	18.4541	91.539	TBX20;GATA4
regulation of membrane repolarization (GO:0060306)	2/13	0.046486	18.4541	91.539	KCNH2;CASQ2
detection of calcium ion (GO:0005513)	2/13	0.046486	18.4541	91.539	RYR2;CASQ2
response to iron ion (GO:0010039)	2/13	0.046486	18.4541	91.539	HAMP;BMP6
positive regulation of cation channel activity (GO:2001259)	3/40	0.0469451	8.26108	40.8568	ACTN2;SHANK3;TRDN
positive regulation of multicellular organismal process (GO:0051240)	9/345	0.0484239	2.7736	13.618	ADRB3;SLN;ADIPOQ;UCP1;EBF2;SOX11;ADRA1B;ADRA1A;TSHR
regulation of ion transport (GO:0043269)	4/79	0.0504651	5.45161	26.5154	KCNJ5;KCNJ12;KCNA2;KCNJ3
